# Supplementary material for: Interpretable machine learning models based on multi-dimensional fusion data for predicting positive surgical margins in robot-assisted radical prostatectomy: a retrospective study
Source: Front Oncol. 2025 Oct 3;15:1661695. doi: 10.3389/fonc.2025.1661695 (PMC12531042; doi:10.3389/fonc.2025.1661695)
Supplement: Supplementary file 5 [file DataSheet1.zip]

Archive with 4 entries (4 files):
- Suppl. Table 1.DOCX
- Suppl. Table 3.DOCX
- Suppl. Table 4.DOCX
- Suppl. Table 2. MRI measurement names and definitions. (new).docx
